# Supplementary material for: A Motion Capture Dataset on Human Sitting to Walking Transitions
Source: Sci Data. 2024 Aug 13;11:878. doi: 10.1038/s41597-024-03740-z (PMC11322156; doi:10.1038/s41597-024-03740-z)
Supplement: Supplementary file 1 — Description of reflective motion capture markers attached to the subject's lower body. [file 41597_2024_3740_MOESM1_ESM.xlsx]

## Sheet: Sheet1
Title of Data:	Description of reflective motion capture markers attached to the subject's lower body.
Description of Data:	The motion capture marker labels along with their description and location of placement, on the lower body of a subject. These markers follow the calibrated anatomical system technique (CAST) placement guide.
Marker Label	Description
RASIS	Right Anterior Superior Iliac Spine
LASIS	Left Anterior Superior Iliac Spine
RPSIS	Right Posterior Superior Iliac Spine
LPSIS	Left Posterior Superior Iliac Spine
RFLE	Right Femur Lateral Epicondyle
LFLE	Left Femur Lateral Epicondyle
RFME	Right Femur Medial Epicondyle
LFME	Left Femur Medial Epicondyle
RFAL	Right Fibula Apex of Lateral Malleolus
LFAL	Left Fibula Apex of Lateral Malleolus
RTAM	Right Tibia Apex of Medial Malleolus
LTAM	Left Tibia Apex of Medial Malleolus
RFCC	Right Calcaneus
LFCC	Left Calcaneus
RFMT1	Right First Metatarsal Head
RFMT2	Right Second Metatarsal Head
RFMT5	Right Fifth Metatarsal Head
LFMT1	Left First Metatarsal Head
LFMT2	Left Second Metatarsal Head
LFMT5	Left Fifth Metatarsal Head
